# Supplementary material for: Prospects of Phage DJ6712 and FW6709 in Biocontrol of Aeromonas veronii in Fish Aquaculture
Source: Microorganisms. 2025 Oct 31;13(11):2503. doi: 10.3390/microorganisms13112503 (PMC12654586; doi:10.3390/microorganisms13112503)
Supplement: Supplementary file 1 [file microorganisms-13-02503-s001.zip]

Archive with 1 entries (1 files):
- microorganisms-3938592-supplementary.pdf
